# Supplementary material for: Diagnostic Accuracy of Point-of-Care HCV Viral Load Assays for HCV Diagnosis: A Systematic Review and Meta-Analysis
Source: Diagnostics (Basel). 2022 May 18;12(5):1255. doi: 10.3390/diagnostics12051255 (PMC9141110; doi:10.3390/diagnostics12051255)
Supplement: Supplementary file 1 [file diagnostics-12-01255-s001.zip]

Archive with 1 entries (1 files):
- diagnostics-1649132-supplementary.pdf
